# Supplementary material for: Pattern of TAAR5 Expression in the Human Brain Based on Transcriptome Datasets Analysis
Source: Int J Mol Sci. 2021 Aug 16;22(16):8802. doi: 10.3390/ijms22168802 (PMC8395715; doi:10.3390/ijms22168802)
Supplement: Supplementary file 1 [file ijms-22-08802-s001.zip]

Archive with 1 entries (1 files):
- ijms-1323173-supplementary.pdf
